# Supplementary material for: Dry Matter Intake Prediction Models: Evaluation Across Energy-Corrected Milk and Lactation-Stage Classes in Holstein Cows
Source: Animals (Basel). 2026 Jun 12;16(12):1824. doi: 10.3390/ani16121824 (PMC13295511; doi:10.3390/ani16121824)
Supplement: Supplementary file 1 [file animals-16-01824-s001.zip]

Archive with 1 entries (1 files):
- animals-4358011-supplementary.pdf
